# Supplementary material for: Visualization of liquid-liquid phase transitions using a tiny G-quadruplex binding protein
Source: Nat Commun. 2025 Sep 29;16:8578. doi: 10.1038/s41467-025-63597-7 (PMC12480911; doi:10.1038/s41467-025-63597-7)
Supplement: Supplementary file 6 — Source Data [file 41467_2025_63597_MOESM6_ESM.xlsx]

## Sheet: Fig. 1a
Figure 1a	Fluorescence polarization assay : Serf2 bindig to random poly-RNA
		Concentration (mM)	PolyA + SF2			PolyU + SF2			PolyN + SF2			rGGA + SF2			rGGGA + SF2
		40	18	25	12	13	17	11	10	15	7	42	46	37	53	56	52
		20	23	19	13	11	10	7	12	12	6	40	40	32	55	57	52
		10	15	17	9	8	7	3	8	7	4	35	35	33	53	52	49
		5	15	11	11	4	4	1	7	5	1	24	24	25	48	46	46
		2.5	11	6	-3	1	2	-2	4	4	-5	19	18	11	39	38	30
		1.25	8	9	-2	1	0	-2	5	5	-3	10	11	8	28	30	23
		0.625	3	1	5	0	0	-2	1	1	-3	13	14	6	15	17	14
		0.3125	3	2	5	1	1	-2	3	3	-1	30	17	7	8	8	7
		0.15625	2	3	4	3	4	-1	2	5	1	3	6	1	6	6	4
		0.078125	3	5	6	1	1	-2	3	2	1	3	3	1	2	2	5
		0.039063	-2	-1	3	2	1	-1	1	2	-2	3	1	0	0	0	0
		0.019531	-1	-4	5	1	-1	-1	1	-1	1	1	-1	-1	1	-2	2

## Sheet: Fig. 1c
		Figure 1c: RNA Bind-n-Seq analysis of the 6-mers enrichment in KCl versus RNA that was made with 7dG in a sample mixture containing SERF2
					top 50 kmers	KCl-7dG 6mer Enrichment
					1	0.322238
					2	0.277433
					3	0.264516
					4	0.261862
					5	0.255588
					6	0.255347
					7	0.24074
					8	0.231084
					9	0.230385
					10	0.230156
					11	0.228251
					12	0.22729
					13	0.22214
					14	0.218814
					15	0.218605
					16	0.21696
					17	0.216693
					18	0.211826
					19	0.203299
					20	0.201759
					21	0.19778
					22	0.195735
					23	0.192862
					24	0.192847
					25	0.189866
					26	0.185493
					27	0.181159
					28	0.179503
					29	0.178335
					30	0.177521
					31	0.17605
					32	0.174497
					33	0.174216
					34	0.173356
					35	0.17276
					36	0.172138
					37	0.171136
					38	0.170431
					39	0.170418
					40	0.170385
					41	0.170339
					42	0.170045
					43	0.168803
					44	0.16714
					45	0.1664
					46	0.164193
					47	0.1623
					48	0.161768
					49	0.16038
					50	0.159147

## Sheet: Fig. 1d
		Figure 1d: RNA Bind-n-Seq analysis of the 6-mers enrichment in KCl versus RNA that was made with 7dG in a sample mixture containing SERF2
										Strong		None		All
									KCl	1.61877	1.456	0.963674	0.98617	0.988584	1.00421
									LiCl	0.635721	1.12995	0.874415	0.973673	0.944206	0.994342
									7dG	0.870728	0.816919	0.867353	0.863425	0.889797	0.892673

## Sheet: Fig. 1e
	Figure 1e. High-throughput screening data for Serf2 binding to miRNA and G4s in FOREST assay
Serf2-G4 (density)			Serf2-miR (density)
x	y		x	y
1.01872	9.01692e-05		-3.62151	9.57037e-07
1.02683	9.17996e-05		-3.60689	1.07297e-06
1.03494	9.44722e-05		-3.59226	1.32211e-06
1.04305	9.82129e-05		-3.57764	1.72794e-06
1.05116	0.000103056		-3.56301	2.32767e-06
1.05927	0.000109046		-3.54839	3.17422e-06
1.06738	0.000116236		-3.53377	4.33907e-06
1.07548	0.000124689		-3.51914	5.91577e-06
1.08359	0.000134477		-3.50452	8.02418e-06
1.0917	0.000145685		-3.4899	1.08154e-05
1.09981	0.000158407		-3.47527	1.44775e-05
1.10792	0.000172748		-3.46065	1.92414e-05
1.11603	0.000188827		-3.44603	2.53879e-05
1.12414	0.000206774		-3.4314	3.32544e-05
1.13225	0.000226731		-3.41678	4.32417e-05
1.14036	0.000248858		-3.40215	5.58205e-05
1.14847	0.000273324		-3.38753	7.15377e-05
1.15658	0.000300319		-3.37291	9.10208e-05
1.16469	0.000330045		-3.35828	0.000114981
1.17279	0.000362723		-3.34366	0.000144215
1.1809	0.000398592		-3.32904	0.000179603
1.18901	0.000437909		-3.31441	0.000222101
1.19712	0.000480952		-3.29979	0.000272739
1.20523	0.00052802		-3.28517	0.000332601
1.21334	0.000579434		-3.27054	0.000402814
1.22145	0.000635538		-3.25592	0.000484524
1.22956	0.000696701		-3.2413	0.000578873
1.23767	0.000763318		-3.22667	0.000686967
1.24578	0.000835811		-3.21205	0.000809849
1.25389	0.00091463		-3.19742	0.000948462
1.262	0.00100026		-3.1828	0.00110361
1.27011	0.0010932		-3.16818	0.00127595
1.27821	0.001194		-3.15355	0.0014659
1.28632	0.00130325		-3.13893	0.00167367
1.29443	0.00142155		-3.12431	0.00189922
1.30254	0.00154955		-3.10968	0.00214223
1.31065	0.00168795		-3.09506	0.00240208
1.31876	0.00183746		-3.08044	0.00267788
1.32687	0.00199887		-3.06581	0.00296845
1.33498	0.00217299		-3.05119	0.00327235
1.34309	0.00236067		-3.03656	0.0035879
1.3512	0.00256281		-3.02194	0.00391318
1.35931	0.00278038		-3.00732	0.00424616
1.36742	0.00301436		-2.99269	0.00458465
1.37552	0.00326581		-2.97807	0.00492638
1.38363	0.00353583		-2.96345	0.0052691
1.39174	0.00382558		-2.94882	0.00561056
1.39985	0.00413625		-2.9342	0.00594862
1.40796	0.00446911		-2.91958	0.00628125
1.41607	0.00482548		-2.90495	0.00660661
1.42418	0.00520673		-2.89033	0.00692306
1.43229	0.0056143		-2.87571	0.0072292
1.4404	0.00604967		-2.86108	0.00752388
1.44851	0.00651439		-2.84646	0.00780619
1.45662	0.00701007		-2.83183	0.00807552
1.46473	0.00753837		-2.81721	0.00833145
1.47283	0.00810101		-2.80259	0.00857383
1.48094	0.00869979		-2.78796	0.00880269
1.48905	0.00933652		-2.77334	0.00901823
1.49716	0.0100131		-2.75872	0.00922078
1.50527	0.0107315		-2.74409	0.00941074
1.51338	0.0114938		-2.72947	0.00958857
1.52149	0.0123019		-2.71485	0.00975471
1.5296	0.0131581		-2.70022	0.00990957
1.53771	0.0140644		-2.6856	0.0100535
1.54582	0.0150231		-2.67098	0.0101866
1.55393	0.0160364		-2.65635	0.010309
1.56204	0.0171067		-2.64173	0.0104207
1.57014	0.0182363		-2.6271	0.0105214
1.57825	0.0194276		-2.61248	0.0106108
1.58636	0.0206829		-2.59786	0.0106884
1.59447	0.0220048		-2.58323	0.0107538
1.60258	0.0233956		-2.56861	0.0108065
1.61069	0.024858		-2.55399	0.0108463
1.6188	0.0263942		-2.53936	0.010873
1.62691	0.028007		-2.52474	0.0108869
1.63502	0.0296987		-2.51012	0.0108886
1.64313	0.031472		-2.49549	0.0108794
1.65124	0.0333292		-2.48087	0.0108612
1.65935	0.0352729		-2.46624	0.0108366
1.66746	0.0373055		-2.45162	0.0108091
1.67556	0.0394294		-2.437	0.0107832
1.68367	0.0416472		-2.42237	0.0107641
1.69178	0.043961		-2.40775	0.0107583
1.69989	0.0463732		-2.39313	0.0107727
1.708	0.048886		-2.3785	0.0108157
1.71611	0.0515016		-2.36388	0.010896
1.72422	0.0542221		-2.34926	0.0110231
1.73233	0.0570494		-2.33463	0.011207
1.74044	0.0599855		-2.32001	0.0114584
1.74855	0.0630322		-2.30539	0.0117876
1.75666	0.0661911		-2.29076	0.0122055
1.76477	0.0694638		-2.27614	0.0127223
1.77287	0.0728518		-2.26151	0.0133483
1.78098	0.0763562		-2.24689	0.0140929
1.78909	0.0799784		-2.23227	0.0149648
1.7972	0.0837192		-2.21764	0.0159716
1.80531	0.0875795		-2.20302	0.0171197
1.81342	0.0915599		-2.1884	0.0184142
1.82153	0.0956609		-2.17377	0.0198583
1.82964	0.0998828		-2.15915	0.0214536
1.83775	0.104226		-2.14453	0.0231995
1.84586	0.108689		-2.1299	0.0250933
1.85397	0.113274		-2.11528	0.0271297
1.86208	0.117978		-2.10065	0.0293013
1.87018	0.122801		-2.08603	0.0315981
1.87829	0.127743		-2.07141	0.0340075
1.8864	0.132802		-2.05678	0.0365147
1.89451	0.137977		-2.04216	0.0391028
1.90262	0.143265		-2.02754	0.0417528
1.91073	0.148666		-2.01291	0.0444444
1.91884	0.154176		-1.99829	0.0471559
1.92695	0.159795		-1.98367	0.0498655
1.93506	0.165518		-1.96904	0.0525509
1.94317	0.171343		-1.95442	0.0551909
1.95128	0.177268		-1.9398	0.0577653
1.95939	0.183289		-1.92517	0.0602561
1.96749	0.189402		-1.91055	0.0626476
1.9756	0.195604		-1.89592	0.0649273
1.98371	0.20189		-1.8813	0.0670861
1.99182	0.208258		-1.86668	0.0691191
1.99993	0.214702		-1.85205	0.0710251
2.00804	0.221218		-1.83743	0.0728072
2.01615	0.227801		-1.82281	0.0744728
2.02426	0.234447		-1.80818	0.076033
2.03237	0.24115		-1.79356	0.0775026
2.04048	0.247906		-1.77894	0.0788994
2.04859	0.25471		-1.76431	0.080244
2.0567	0.261555		-1.74969	0.0815589
2.06481	0.268437		-1.73506	0.0828678
2.07291	0.27535		-1.72044	0.0841953
2.08102	0.282288		-1.70582	0.085566
2.08913	0.289247		-1.69119	0.0870038
2.09724	0.29622		-1.67657	0.0885314
2.10535	0.303202		-1.66195	0.09017
2.11346	0.310187		-1.64732	0.0919385
2.12157	0.317169		-1.6327	0.0938536
2.12968	0.324144		-1.61808	0.0959295
2.13779	0.331105		-1.60345	0.0981776
2.1459	0.338047		-1.58883	0.100607
2.15401	0.344965		-1.57421	0.103223
2.16212	0.351853		-1.55958	0.106031
2.17022	0.358707		-1.54496	0.109032
2.17833	0.365522		-1.53033	0.112228
2.18644	0.372292		-1.51571	0.115616
2.19455	0.379014		-1.50109	0.119195
2.20266	0.385682		-1.48646	0.122962
2.21077	0.392293		-1.47184	0.126915
2.21888	0.398843		-1.45722	0.131052
2.22699	0.405328		-1.44259	0.135369
2.2351	0.411744		-1.42797	0.139865
2.24321	0.418089		-1.41335	0.144538
2.25132	0.424359		-1.39872	0.149389
2.25943	0.430551		-1.3841	0.154415
2.26753	0.436663		-1.36948	0.159617
2.27564	0.442693		-1.35485	0.164995
2.28375	0.44864		-1.34023	0.170546
2.29186	0.4545		-1.3256	0.176269
2.29997	0.460274		-1.31098	0.18216
2.30808	0.465959		-1.29636	0.188214
2.31619	0.471556		-1.28173	0.194423
2.3243	0.477063		-1.26711	0.200777
2.33241	0.482481		-1.25249	0.207263
2.34052	0.487809		-1.23786	0.213865
2.34863	0.493048		-1.22324	0.220564
2.35674	0.498199		-1.20862	0.227339
2.36485	0.503261		-1.19399	0.234163
2.37295	0.508236		-1.17937	0.241012
2.38106	0.513125		-1.16474	0.247855
2.38917	0.51793		-1.15012	0.254664
2.39728	0.522652		-1.1355	0.261407
2.40539	0.527292		-1.12087	0.268055
2.4135	0.531853		-1.10625	0.274579
2.42161	0.536336		-1.09163	0.280952
2.42972	0.540743		-1.077	0.287151
2.43783	0.545077		-1.06238	0.293157
2.44594	0.549339		-1.04776	0.298953
2.45405	0.553532		-1.03313	0.30453
2.46216	0.557658		-1.01851	0.309883
2.47026	0.56172		-1.00389	0.315014
2.47837	0.565718		-0.989262	0.319931
2.48648	0.569657		-0.974638	0.324647
2.49459	0.573537		-0.960014	0.329182
2.5027	0.57736		-0.945391	0.33356
2.51081	0.581129		-0.930767	0.33781
2.51892	0.584845		-0.916144	0.341964
2.52703	0.588509		-0.90152	0.346055
2.53514	0.592124		-0.886896	0.35012
2.54325	0.595691		-0.872273	0.354193
2.55136	0.59921		-0.857649	0.358307
2.55947	0.602683		-0.843026	0.362491
2.56757	0.60611		-0.828402	0.36677
2.57568	0.609491		-0.813778	0.371163
2.58379	0.612828		-0.799155	0.375682
2.5919	0.616119		-0.784531	0.380333
2.60001	0.619365		-0.769908	0.385112
2.60812	0.622565		-0.755284	0.39001
2.61623	0.625718		-0.74066	0.395007
2.62434	0.628824		-0.726037	0.400078
2.63245	0.63188		-0.711413	0.405192
2.64056	0.634887		-0.69679	0.410311
2.64867	0.637841		-0.682166	0.415394
2.65678	0.64074		-0.667543	0.420399
2.66488	0.643583		-0.652919	0.425282
2.67299	0.646368		-0.638295	0.429999
2.6811	0.64909		-0.623672	0.43451
2.68921	0.651748		-0.609048	0.438778
2.69732	0.654339		-0.594425	0.442771
2.70543	0.656858		-0.579801	0.446463
2.71354	0.659303		-0.565177	0.449835
2.72165	0.66167		-0.550554	0.452873
2.72976	0.663956		-0.53593	0.455572
2.73787	0.666156		-0.521307	0.457934
2.74598	0.668267		-0.506683	0.459964
2.75409	0.670285		-0.492059	0.461676
2.7622	0.672205		-0.477436	0.463086
2.7703	0.674024		-0.462812	0.464216
2.77841	0.675737		-0.448189	0.465087
2.78652	0.67734		-0.433565	0.465723
2.79463	0.67883		-0.418941	0.46615
2.80274	0.680202		-0.404318	0.46639
2.81085	0.681453		-0.389694	0.466465
2.81896	0.682577		-0.375071	0.466396
2.82707	0.683573		-0.360447	0.466199
2.83518	0.684435		-0.345823	0.465888
2.84329	0.685161		-0.3312	0.465476
2.8514	0.685747		-0.316576	0.46497
2.85951	0.686189		-0.301953	0.464378
2.86761	0.686486		-0.287329	0.463703
2.87572	0.686633		-0.272705	0.462947
2.88383	0.686629		-0.258082	0.462112
2.89194	0.68647		-0.243458	0.4612
2.90005	0.686155		-0.228835	0.46021
2.90816	0.685682		-0.214211	0.459144
2.91627	0.685049		-0.199587	0.458005
2.92438	0.684255		-0.184964	0.456796
2.93249	0.683297		-0.17034	0.455524
2.9406	0.682176		-0.155717	0.454194
2.94871	0.680891		-0.141093	0.452817
2.95682	0.679441		-0.126469	0.451403
2.96492	0.677826		-0.111846	0.449964
2.97303	0.676046		-0.0972223	0.448515
2.98114	0.674102		-0.0825987	0.447067
2.98925	0.671994		-0.0679751	0.445636
2.99736	0.669722		-0.0533515	0.444235
3.00547	0.667289		-0.0387279	0.442876
3.01358	0.664695		-0.0241043	0.44157
3.02169	0.661942		-0.00948074	0.440322
3.0298	0.659031		0.00514286	0.439139
3.03791	0.655965		0.0197665	0.438021
3.04602	0.652746		0.03439	0.436964
3.05413	0.649376		0.0490136	0.435961
3.06224	0.645858		0.0636372	0.435
3.07034	0.642195		0.0782608	0.434063
3.07845	0.638389		0.0928844	0.43313
3.08656	0.634443		0.107508	0.432176
3.09467	0.630362		0.122132	0.431173
3.10278	0.626148		0.136755	0.430088
3.11089	0.621804		0.151379	0.428891
3.119	0.617335		0.166002	0.427545
3.12711	0.612743		0.180626	0.426018
3.13522	0.608034		0.19525	0.424275
3.14333	0.603211		0.209873	0.422284
3.15144	0.598277		0.224497	0.420017
3.15955	0.593237		0.23912	0.417448
3.16765	0.588095		0.253744	0.414557
3.17576	0.582856		0.268368	0.411328
3.18387	0.577523		0.282991	0.407749
3.19198	0.5721		0.297615	0.403818
3.20009	0.566593		0.312238	0.399537
3.2082	0.561005		0.326862	0.394912
3.21631	0.555341		0.341486	0.389959
3.22442	0.549606		0.356109	0.384698
3.23253	0.543803		0.370733	0.379152
3.24064	0.537937		0.385356	0.373351
3.24875	0.532013		0.39998	0.367328
3.25686	0.526035		0.414604	0.361117
3.26496	0.520008		0.429227	0.354757
3.27307	0.513936		0.443851	0.348284
3.28118	0.507824		0.458474	0.341736
3.28929	0.501676		0.473098	0.335151
3.2974	0.495497		0.487721	0.328562
3.30551	0.489291		0.502345	0.322003
3.31362	0.483062		0.516969	0.315501
3.32173	0.476816		0.531592	0.309083
3.32984	0.470557		0.546216	0.30277
3.33795	0.464288		0.560839	0.296581
3.34606	0.458016		0.575463	0.290529
3.35417	0.451744		0.590087	0.284624
3.36227	0.445476		0.60471	0.278873
3.37038	0.439217		0.619334	0.27328
3.37849	0.432972		0.633957	0.267844
3.3866	0.426745		0.648581	0.262565
3.39471	0.42054		0.663205	0.257439
3.40282	0.414361		0.677828	0.252461
3.41093	0.408213		0.692452	0.247625
3.41904	0.4021		0.707075	0.242925
3.42715	0.396026		0.721699	0.238355
3.43526	0.389996		0.736323	0.233906
3.44337	0.384012		0.750946	0.229575
3.45148	0.37808		0.76557	0.225353
3.45959	0.372203		0.780193	0.221236
3.46769	0.366385		0.794817	0.217219
3.4758	0.36063		0.809441	0.213296
3.48391	0.354941		0.824064	0.209464
3.49202	0.349322		0.838688	0.205718
3.50013	0.343776		0.853311	0.202055
3.50824	0.338306		0.867935	0.19847
3.51635	0.332916		0.882559	0.194959
3.52446	0.327609		0.897182	0.191519
3.53257	0.322387		0.911806	0.188146
3.54068	0.317252		0.926429	0.184834
3.54879	0.312208		0.941053	0.18158
3.5569	0.307257		0.955677	0.178377
3.565	0.302401		0.9703	0.175222
3.57311	0.297641		0.984924	0.172107
3.58122	0.292979		0.999547	0.169028
3.58933	0.288418		1.01417	0.165978
3.59744	0.283957		1.02879	0.162951
3.60555	0.279599		1.04342	0.159939
3.61366	0.275343		1.05804	0.156935
3.62177	0.271191		1.07267	0.153932
3.62988	0.267143		1.08729	0.150924
3.63799	0.263199		1.10191	0.147902
3.6461	0.259358		1.11654	0.14486
3.65421	0.255621		1.13116	0.141793
3.66231	0.251987		1.14578	0.138693
3.67042	0.248455		1.16041	0.135558
3.67853	0.245024		1.17503	0.132382
3.68664	0.241692		1.18965	0.129164
3.69475	0.238458		1.20428	0.125904
3.70286	0.235321		1.2189	0.122602
3.71097	0.232278		1.23352	0.119261
3.71908	0.229326		1.24815	0.115886
3.72719	0.226464		1.26277	0.112484
3.7353	0.223689		1.2774	0.109064
3.74341	0.220999		1.29202	0.105634
3.75152	0.218389		1.30664	0.102208
3.75962	0.215858		1.32127	0.0987966
3.76773	0.213401		1.33589	0.0954146
3.77584	0.211015		1.35051	0.092076
3.78395	0.208697		1.36514	0.0887949
3.79206	0.206443		1.37976	0.0855858
3.80017	0.204249		1.39438	0.0824622
3.80828	0.202112		1.40901	0.0794373
3.81639	0.200027		1.42363	0.0765229
3.8245	0.197991		1.43826	0.0737296
3.83261	0.195999		1.45288	0.0710663
3.84072	0.194047		1.4675	0.0685405
3.84883	0.192132		1.48213	0.0661576
3.85694	0.190249		1.49675	0.0639215
3.86504	0.188394		1.51137	0.0618338
3.87315	0.186563		1.526	0.0598946
3.88126	0.184753		1.54062	0.0581019
3.88937	0.182959		1.55524	0.0564523
3.89748	0.181178		1.56987	0.0549403
3.90559	0.179406		1.58449	0.0535595
3.9137	0.177639		1.59911	0.0523019
3.92181	0.175875		1.61374	0.0511583
3.92992	0.174109		1.62836	0.0501188
3.93803	0.172338		1.64299	0.0491728
3.94614	0.17056		1.65761	0.0483092
3.95425	0.168772		1.67223	0.0475166
3.96235	0.166971		1.68686	0.0467837
3.97046	0.165154		1.70148	0.0460996
3.97857	0.16332		1.7161	0.0454536
3.98668	0.161466		1.73073	0.044836
3.99479	0.15959		1.74535	0.0442378
4.0029	0.157691		1.75997	0.0436509
4.01101	0.155766		1.7746	0.0430685
4.01912	0.153816		1.78922	0.042485
4.02723	0.151839		1.80385	0.0418959
4.03534	0.149833		1.81847	0.0412978
4.04345	0.147799		1.83309	0.0406887
4.05156	0.145736		1.84772	0.0400673
4.05966	0.143644		1.86234	0.0394334
4.06777	0.141523		1.87696	0.0387875
4.07588	0.139372		1.89159	0.0381306
4.08399	0.137193		1.90621	0.037464
4.0921	0.134986		1.92083	0.0367893
4.10021	0.132751		1.93546	0.0361082
4.10832	0.13049		1.95008	0.0354221
4.11643	0.128204		1.9647	0.0347324
4.12454	0.125894		1.97933	0.0340402
4.13265	0.123562		1.99395	0.0333461
4.14076	0.121208		2.00858	0.0326506
4.14887	0.118835		2.0232	0.0319539
4.15698	0.116444		2.03782	0.031256
4.16508	0.114038		2.05245	0.0305566
4.17319	0.111619		2.06707	0.0298556
4.1813	0.109187		2.08169	0.0291528
4.18941	0.106747		2.09632	0.0284482
4.19752	0.104299		2.11094	0.027742
4.20563	0.101846		2.12556	0.0270348
4.21374	0.0993911		2.14019	0.0263274
4.22185	0.0969358		2.15481	0.0256209
4.22996	0.0944827		2.16943	0.0249167
4.23807	0.0920341		2.18406	0.0242165
4.24618	0.0895926		2.19868	0.0235219
4.25429	0.0871604		2.21331	0.0228349
4.26239	0.0847399		2.22793	0.0221572
4.2705	0.0823334		2.24255	0.0214905
4.27861	0.0799433		2.25718	0.0208361
4.28672	0.0775717		2.2718	0.0201951
4.29483	0.0752209		2.28642	0.0195683
4.30294	0.072893		2.30105	0.018956
4.31105	0.07059		2.31567	0.018358
4.31916	0.068314		2.33029	0.0177738
4.32727	0.0660668		2.34492	0.0172027
4.33538	0.0638503		2.35954	0.0166434
4.34349	0.0616662		2.37417	0.0160947
4.3516	0.0595161		2.38879	0.015555
4.3597	0.0574016		2.40341	0.0150229
4.36781	0.0553241		2.41804	0.0144969
4.37592	0.0532849		2.43266	0.0139757
4.38403	0.0512854		2.44728	0.0134582
4.39214	0.0493265		2.46191	0.0129433
4.40025	0.0474093		2.47653	0.0124307
4.40836	0.0455348		2.49115	0.0119198
4.41647	0.0437037		2.50578	0.0114106
4.42458	0.0419167		2.5204	0.0109034
4.43269	0.0401744		2.53502	0.0103986
4.4408	0.0384774		2.54965	0.00989695
4.44891	0.0368259		2.56427	0.00939926
4.45701	0.0352202		2.5789	0.00890652
4.46512	0.0336607		2.59352	0.00841986
4.47323	0.0321472		2.60814	0.00794046
4.48134	0.0306799		2.62277	0.00746955
4.48945	0.0292586		2.63739	0.00700841
4.49756	0.0278832		2.65201	0.00655836
4.50567	0.0265534		2.66664	0.00612071
4.51378	0.0252688		2.68126	0.00569681
4.52189	0.0240291		2.69588	0.00528801
4.53	0.0228337		2.71051	0.0048957
4.53811	0.0216822		2.72513	0.00452124
4.54622	0.0205739		2.73976	0.00416604
4.55433	0.0195081		2.75438	0.00383145
4.56243	0.0184841		2.769	0.00351881
4.57054	0.0175012		2.78363	0.00322941
4.57865	0.0165586		2.79825	0.00296445
4.58676	0.0156554		2.81287	0.00272498
4.59487	0.0147907		2.8275	0.00251194
4.60298	0.0139636		2.84212	0.00232602
4.61109	0.0131732		2.85674	0.00216771
4.6192	0.0124185		2.87137	0.00203718
4.62731	0.0116985		2.88599	0.00193431
4.63542	0.0110122		2.90061	0.00185863
4.64353	0.0103586		2.91524	0.0018093
4.65164	0.00973671		2.92986	0.00178509
4.65974	0.00914547		2.94449	0.00178438
4.66785	0.00858386		2.95911	0.00180518
4.67596	0.00805086		2.97373	0.00184513
4.68407	0.00754544		2.98836	0.00190152
4.69218	0.00706658		3.00298	0.00197139
4.70029	0.00661327		3.0176	0.0020515
4.7084	0.00618451		3.03223	0.00213847
4.71651	0.00577932		3.04685	0.00222883
4.72462	0.00539673		3.06147	0.00231908
4.73273	0.00503577		3.0761	0.00240579
4.74084	0.00469552		3.09072	0.00248572
4.74895	0.00437505		3.10534	0.00255586
4.75705	0.00407346		3.11997	0.00261352
4.76516	0.00378989		3.13459	0.00265642
4.77327	0.00352348		3.14922	0.00268272
4.78138	0.0032734		3.16384	0.00269111
4.78949	0.00303884		3.17846	0.00268079
4.7976	0.00281902		3.19309	0.00265148
4.80571	0.00261319		3.20771	0.00260346
4.81382	0.00242062		3.22233	0.00253748
4.82193	0.0022406		3.23696	0.00245477
4.83004	0.00207246		3.25158	0.00235693
4.83815	0.00191554		3.2662	0.0022459
4.84626	0.00176921		3.28083	0.00212386
4.85436	0.00163288		3.29545	0.00199316
4.86247	0.00150596		3.31008	0.00185621
4.87058	0.0013879		3.3247	0.00171545
4.87869	0.00127819		3.33932	0.00157321
4.8868	0.0011763		3.35395	0.00143169
4.89491	0.00108178		3.36857	0.00129289
4.90302	0.000994147		3.38319	0.00115857
4.91113	0.000912984		3.39782	0.00103021
4.91924	0.000837876		3.41244	0.000909021
4.92735	0.000768432		3.42706	0.000795909
4.93546	0.000704284		3.44169	0.000691502
4.94357	0.000645082		3.45631	0.00059616
4.95168	0.000590498		3.47093	0.000509999
4.95978	0.000540221		3.48556	0.000432926
4.96789	0.000493958		3.50018	0.000364664
4.976	0.000451436		3.51481	0.000304795
4.98411	0.000412397		3.52943	0.000252788
4.99222	0.000376599		3.54405	0.000208036
5.00033	0.000343818		3.55868	0.000169884
5.00844	0.000313841		3.5733	0.000137657
5.01655	0.000286474		3.58792	0.000110682
5.02466	0.000261534		3.60255	8.83044e-05
5.03277	0.000238851		3.61717	6.99066e-05
5.04088	0.000218271		3.63179	5.49141e-05
5.04899	0.000199649		3.64642	4.28034e-05
5.05709	0.000182853		3.66104	3.31059e-05
5.0652	0.000167762		3.67567	2.54079e-05
5.07331	0.000154266		3.69029	1.935e-05
5.08142	0.000142266		3.70491	1.46241e-05
5.08953	0.000131673		3.71954	1.09694e-05
5.09764	0.000122407		3.73416	8.16853e-06
5.10575	0.000114398		3.74878	6.04204e-06
5.11386	0.000107587		3.76341	4.44422e-06
5.12197	0.00010192		3.77803	3.25828e-06
5.13008	9.73549e-05		3.79265	2.39224e-06
5.13819	9.38584e-05		3.80728	1.77517e-06
5.1463	9.14043e-05		3.8219	1.35411e-06
5.1544	8.99757e-05		3.83652	1.09145e-06
5.16251	8.95641e-05		3.85115	9.63071e-07

## Sheet: Fig. 1f
Figure 1f	Fluorescence polarization assay : Serf2 bindig to RNA G-quadruplexes
		Concentration (mM)	r(G4C2)4 in KCl			r(UG4U)6 in KCl			TERRA (KCl)
		20	61	63	59	86	80	74	60	65	61
		10	57	56	52	78	71	62	63	60	59
		5	49	47	44	67	63	52	58	58	57
		2.5	40	39	37	60	51	44	53	52	52
		1.25	33	32	29	42	34	55	48	47	42
		0.625	25	25	20	25	19	46	41	39	36
		0.3125	14	14	12	11	10	35	32	32	30
		0.15625	5	6	4	1	2	21	21	19	18
		0.078125	3	3	1	-4	-3	9	11	10	9
		0.039063	2	2	0	-4	-4	4	6	6	4
		0.019531	2	4	-1	-3	-3	9	4	2	2
		0.009766	1	0	-1	-3	3	1	1	0	0

## Sheet: Fig. 2b
	Figure 2b:	Fluorescence Recovery After Photobleaching or FRAP measurements for Serf2 condensates with Hela cell total RNA
			Time (sec)	SERF2+Hela cell total RNA
			-1	1	1	1	1	1	1
			0	0	0	0	0	0	0
			5	0.121382	0.134323	0.169721	0.203332	0.23541	0.157561
			10	0.242848	0.24383	0.299305	0.353496	0.369628	0.25585
			15	0.3015	0.338213	0.389397	0.436483	0.514984	0.3231
			20	0.385451	0.407268	0.479735	0.535175	0.56289	0.392333
			25	0.453728	0.476365	0.546789	0.602985	0.594709	0.438317
			30	0.50807	0.540427	0.586027	0.656298	0.665749	0.447493
			35	0.568527	0.585969	0.649262	0.689302	0.687614	0.480653
			40	0.574866	0.618268	0.682328	0.710136	0.671703	0.501371
			45	0.616917	0.660458	0.680419	0.779962	0.731833	0.533441
			50	0.666703	0.698658	0.678649	0.801337	0.768431	0.544078
			55	0.690347	0.73938	0.673661	0.825843	0.752342	0.550989
			60	0.724177	0.747817	0.70946	0.860169	0.793482	0.569084
			65	0.743695	0.804021	0.720229	0.90985	0.819879	0.592603
			70	0.794665	0.81153	0.765066	0.942744	0.805975	0.605145
			75	0.811668	0.843273	0.757231	0.982365	0.824708	0.601236
			80	0.825946	0.865698	0.764598	1.0014	0.799286	0.587666
			85	0.829528	0.878202	0.780638	0.985951	0.827287	0.599124
			90	0.836551	0.891914	0.806261	1.03151	0.843288	0.635642
			95	0.850984	0.916637	0.798261	1.06951	0.832052	0.639797
			100	0.883694	0.940818	0.799986	1.07358	0.839655	0.617219
			105	0.869088	0.929691	0.820508	1.0956	0.837185	0.638223
			110	0.8944	0.951255	0.808045	1.10809	0.850432	0.644089
			115	0.901882	0.958459	0.842015	1.14326	0.852077	0.663499
			120	0.911151	0.950127	0.812597	1.12856	0.872595	0.635523
			125	0.917463	0.978885	0.837276	1.17012	0.917831	0.658106
			130	0.925435	0.995139	0.829307	1.18154	0.872288	0.684521
			135	0.938867	0.992579	0.841887	1.22722	0.873018	0.678348
			140	0.948932	0.980069	0.825891	1.22065	0.871495	0.685208
			145	0.943256	1.00587	0.831103	1.21159	0.875563	0.683048
			150	0.972704	1.01257	0.830708	1.24366	0.886155	0.702395
			155	0.957435	1.03617	0.828779	1.2392	0.901203	0.712738
			160	0.943906	1.0298	0.827084	1.25978	0.880462	0.72188
			165	0.953769	1.0536	0.814802	1.25161	0.863717	0.723971
			170	0.961015	1.04176	0.80086	1.27164	0.894864	0.737433
			175	0.955591	1.05844	0.805056	1.26127	0.857041	0.740988
			180	0.96139	1.06542	0.814716	1.26961	0.869658	0.725964
			185	0.948003	1.06337	0.802317	1.26233	0.862985	0.72521
			190	0.957138	1.08407	0.797434	1.27014	0.851485	0.740694
			195	0.949521	1.07376	0.799687	1.2755	0.853615	0.751437
			200	0.925179	1.07719	0.798903	1.28184	0.868551	0.772573
			205	0.926511	1.12027	0.777151	1.278	0.870829	0.797149
			210	0.903967	1.13138	0.763612	1.24948	0.844969	0.814962
			215	0.918862	1.14043	0.760363	1.25039	0.852003	0.839644
			220	0.906686	1.13045	0.75482	1.29012	0.850404	0.840575
			225	0.907488	1.15964	0.749633	1.27798	0.821061	0.843959
			230	0.886346	1.1484	0.741157	1.27991	0.861744	0.84527
			235	0.882096	1.15748	0.745297	1.27072	0.82798	0.879611
			240	0.868086	1.17376	0.723038	1.26947	0.837448	0.863503
			245	0.869157	1.14204	0.718509	1.27149	0.843052	0.879437
			250	0.866849	1.16587	0.735811	1.26125	0.831124	0.892901
			255	0.840087	1.16887	0.70796	1.26642	0.841661	0.901428
			260	0.840848	1.16915	0.723024	1.26736	0.822882	0.892149
			265	0.843644	1.15359	0.703657	1.26277	0.795292	0.918647
			270	0.824359	1.16741	0.699761	1.26267	0.832599	0.939256
			275	0.830101	1.14508	0.705235	1.24824	0.808411	0.963855
			280	0.837951	1.17056	0.706805	1.2565	0.812673	0.982215
			285	0.814921	1.17252	0.690148	1.24977	0.846841	0.990136
			290	0.797507	1.15201	0.680756	1.23417	0.832071	0.985836
			295	0.822355	1.16232	0.678348	1.20697	0.832691	1.00693
			300	0.827626	1.19893	0.696094	1.21223	0.826757	1.02338

## Sheet: Fig. 2e
	Figure 2e	Fluorescence Recovery After Photobleaching or FRAP measurements for Serf2 condensates with TERRA rG4
		Time (s)	Serf2+TERRA (Cy5)								Serf2+TERRA (6-FAM)
		5.036	0	0	0	0	0	0	0	0	0	0	0	0	0	0	0	0
		10.073	0.084665	0.119422	0.094248	0.086313	0.105122	0.141691	0.090576	0.099377	0.053807	0.059846	0.045188	0.052307	0.048987	0.059943	0.071447	0.049926
		15.109	0.165267	0.191962	0.169717	0.152962	0.171905	0.226377	0.175198	0.155091	0.092103	0.104107	0.078289	0.090137	0.085638	0.106267	0.128485	0.085907
		20.145	0.217746	0.238416	0.21143	0.213174	0.210486	0.278282	0.231243	0.196209	0.121554	0.137661	0.110081	0.118565	0.115142	0.143392	0.172336	0.119963
		25.181	0.252162	0.271698	0.246102	0.266799	0.240997	0.316174	0.268665	0.227791	0.146897	0.16585	0.134832	0.148079	0.144119	0.178689	0.218872	0.150313
		30.218	0.280347	0.298621	0.272695	0.313596	0.266957	0.344387	0.299465	0.254102	0.167067	0.195635	0.152706	0.17655	0.166062	0.211043	0.253553	0.178058
		35.254	0.30004	0.321432	0.293954	0.355508	0.290725	0.367171	0.319626	0.272143	0.185209	0.216492	0.168985	0.201168	0.188305	0.234652	0.284327	0.200345
		40.29	0.319078	0.342487	0.312628	0.395749	0.310678	0.386289	0.33818	0.296527	0.202064	0.234644	0.182653	0.222354	0.209121	0.260361	0.31297	0.224448
		45.327	0.336607	0.360406	0.329416	0.430311	0.330225	0.403873	0.355702	0.315263	0.216655	0.251232	0.196896	0.243758	0.229175	0.281322	0.334798	0.242564
		50.363	0.351124	0.379014	0.346393	0.466044	0.349543	0.420674	0.369553	0.334663	0.231887	0.271939	0.207645	0.264035	0.248254	0.303435	0.363032	0.262732
		55.399	0.364511	0.393799	0.360086	0.491956	0.366625	0.434798	0.382206	0.351615	0.246173	0.288169	0.220329	0.283933	0.264225	0.321263	0.381361	0.28145
		60.435	0.377425	0.40759	0.376763	0.52362	0.383214	0.447002	0.395162	0.367943	0.257159	0.302126	0.23071	0.304521	0.281314	0.331661	0.404494	0.299243
		65.472	0.388481	0.420928	0.389572	0.543655	0.400098	0.460265	0.405856	0.381373	0.269998	0.318135	0.240376	0.321083	0.297462	0.35014	0.423671	0.316004
		70.508	0.399941	0.4335	0.401548	0.562037	0.415648	0.474273	0.415657	0.397791	0.281098	0.331714	0.249308	0.334582	0.31376	0.36206	0.438324	0.332567
		75.544	0.410357	0.447454	0.415103	0.585589	0.430178	0.48535	0.426387	0.411656	0.293993	0.344939	0.261737	0.352607	0.328804	0.378791	0.452638	0.346964
		80.581	0.420376	0.457725	0.425594	0.605416	0.445015	0.496034	0.436244	0.426484	0.304723	0.359189	0.269164	0.370106	0.343745	0.389544	0.468374	0.361263
		85.617	0.432377	0.471942	0.438353	0.622682	0.45936	0.51062	0.447428	0.441517	0.314737	0.371589	0.275507	0.382742	0.357974	0.401464	0.479708	0.376427
		90.653	0.441193	0.480069	0.447245	0.63551	0.476717	0.517315	0.454543	0.452811	0.323408	0.380887	0.285385	0.398338	0.370667	0.408789	0.489521	0.386164
		95.689	0.451137	0.495599	0.462217	0.655008	0.489039	0.531484	0.465403	0.466104	0.332473	0.391862	0.293242	0.408694	0.379704	0.417862	0.506575	0.397719
		100.726	0.459466	0.502738	0.47034	0.666771	0.503715	0.538094	0.472768	0.476344	0.3438	0.400911	0.298506	0.422909	0.393062	0.428696	0.514503	0.411568
		105.762	0.468051	0.51148	0.476324	0.674916	0.511406	0.545246	0.479398	0.485289	0.351671	0.414249	0.30631	0.431726	0.403701	0.436136	0.524233	0.422098
		110.798	0.476072	0.51973	0.485261	0.681424	0.522058	0.554112	0.487994	0.495659	0.358458	0.422886	0.311555	0.44163	0.410992	0.443846	0.528717	0.431077
		115.835	0.485085	0.529924	0.498202	0.699462	0.534137	0.563239	0.4962	0.506208	0.368676	0.429982	0.318652	0.452247	0.42413	0.446307	0.539585	0.442049
		120.871	0.49144	0.537656	0.505439	0.709373	0.54505	0.569273	0.503533	0.515144	0.374974	0.436731	0.325765	0.464303	0.430752	0.45458	0.549362	0.44957
		125.907	0.499421	0.54183	0.512657	0.714038	0.552223	0.57361	0.508897	0.521578	0.382847	0.448682	0.329338	0.476037	0.442176	0.459195	0.559448	0.457951
		130.944	0.504371	0.548025	0.520348	0.723594	0.562701	0.578794	0.515321	0.52886	0.389098	0.456378	0.337153	0.484958	0.450465	0.466695	0.561572	0.465728
		135.98	0.512492	0.555827	0.525963	0.726583	0.570617	0.586747	0.520978	0.534567	0.396254	0.463076	0.341372	0.492705	0.458613	0.470697	0.56535	0.474708
		141.016	0.520714	0.565602	0.535712	0.737135	0.580845	0.596121	0.53023	0.547268	0.4039	0.469452	0.34636	0.501881	0.465554	0.474801	0.573958	0.482488
		146.052	0.525462	0.571207	0.541467	0.744949	0.58825	0.601271	0.533477	0.551261	0.410543	0.478003	0.352317	0.508125	0.473419	0.48078	0.580073	0.488751
		151.089	0.531591	0.576461	0.546614	0.747325	0.597603	0.606767	0.539383	0.559869	0.416005	0.480827	0.357704	0.515745	0.482244	0.48146	0.585716	0.495706
		156.125	0.537403	0.583307	0.551303	0.752453	0.605268	0.612942	0.544875	0.565184	0.421591	0.489527	0.362138	0.526286	0.490313	0.486736	0.58615	0.505225
		161.161	0.54343	0.59016	0.555094	0.754152	0.608141	0.616584	0.550337	0.569603	0.42736	0.497886	0.363669	0.535144	0.496905	0.488615	0.593876	0.509691
		166.198	0.547475	0.592465	0.561899	0.756526	0.617233	0.619428	0.55476	0.577142	0.435947	0.504388	0.370768	0.540901	0.50485	0.496946	0.602718	0.519344
		171.234	0.554073	0.600435	0.568131	0.762979	0.624586	0.62667	0.56037	0.582078	0.439928	0.508392	0.37219	0.548357	0.509353	0.495846	0.601126	0.522927
		176.27	0.56119	0.604423	0.576849	0.769337	0.631704	0.630149	0.567169	0.588345	0.444692	0.510286	0.380809	0.556714	0.51507	0.50161	0.607142	0.526742
		181.306	0.56444	0.607837	0.577931	0.771066	0.635755	0.633419	0.570474	0.590283	0.448791	0.522235	0.381191	0.564636	0.521883	0.501628	0.611762	0.535285
		186.343	0.567602	0.611187	0.581475	0.771138	0.643972	0.634729	0.573506	0.59462	0.453351	0.522322	0.386895	0.568227	0.527012	0.502089	0.610787	0.541103
		191.379	0.572919	0.611642	0.587472	0.771292	0.646262	0.637522	0.578116	0.600088	0.461001	0.525326	0.388881	0.577175	0.535327	0.506193	0.6164	0.548805
		196.415	0.573106	0.613147	0.58914	0.773689	0.649705	0.639658	0.578918	0.599866	0.466604	0.52916	0.393421	0.581417	0.539065	0.506573	0.619061	0.551257
		201.452	0.579698	0.619607	0.595109	0.777442	0.656153	0.644956	0.584512	0.60923	0.470128	0.536009	0.393833	0.585232	0.541011	0.503381	0.615138	0.558348
		206.488	0.583384	0.618948	0.597278	0.776043	0.662123	0.643839	0.58749	0.611267	0.475263	0.539539	0.397752	0.591661	0.550833	0.50855	0.622277	0.560009
		211.524	0.587623	0.622572	0.598121	0.781574	0.665115	0.648126	0.591732	0.614997	0.477298	0.54187	0.403014	0.594703	0.552851	0.507978	0.620645	0.564038
		216.56	0.590215	0.626441	0.601041	0.780363	0.670003	0.650502	0.593579	0.615619	0.480258	0.544879	0.405841	0.598278	0.557346	0.516366	0.625297	0.569459
		221.597	0.593228	0.631481	0.606131	0.781619	0.675327	0.656898	0.598063	0.622216	0.484638	0.550421	0.409485	0.605428	0.564337	0.517502	0.630741	0.57586
		226.633	0.598029	0.631903	0.610715	0.783028	0.678699	0.656267	0.601722	0.626267	0.489784	0.554015	0.41031	0.612536	0.570419	0.518335	0.634457	0.582152
		231.669	0.599329	0.632995	0.610952	0.776539	0.681151	0.656871	0.602226	0.624175	0.49652	0.55646	0.414647	0.615805	0.569788	0.518965	0.633802	0.581453
		236.706	0.602939	0.635156	0.616993	0.780615	0.68433	0.659719	0.606094	0.627908	0.497365	0.558288	0.419426	0.623147	0.576435	0.518575	0.637526	0.585139
		241.742	0.601801	0.632736	0.613363	0.776218	0.686556	0.656878	0.606069	0.628537	0.50304	0.561751	0.41922	0.627047	0.576492	0.519252	0.637347	0.58483
		246.778	0.607936	0.639881	0.620419	0.778249	0.693437	0.664074	0.61044	0.631014	0.503106	0.568832	0.421952	0.630367	0.582567	0.523634	0.639182	0.593699
		251.814	0.611825	0.641079	0.621534	0.779218	0.693929	0.665503	0.61346	0.633783	0.507838	0.570085	0.423308	0.63299	0.584701	0.522635	0.64366	0.594425
		256.851	0.612951	0.641887	0.623298	0.781661	0.698561	0.666371	0.615698	0.63654	0.509939	0.573152	0.427464	0.636038	0.588565	0.525601	0.642686	0.598559
		261.887	0.612605	0.641238	0.623113	0.775731	0.699723	0.66667	0.614817	0.637208	0.516021	0.573999	0.427505	0.642544	0.592374	0.52801	0.643018	0.600035
		266.923	0.618348	0.643072	0.624311	0.775582	0.701824	0.668233	0.61973	0.637176	0.519416	0.581206	0.430999	0.647496	0.596465	0.531769	0.64675	0.605071
		271.96	0.618458	0.642628	0.625437	0.774662	0.705725	0.66654	0.620402	0.641147	0.522787	0.583759	0.432815	0.648148	0.601193	0.527104	0.645984	0.604896
		276.996	0.621443	0.648077	0.629246	0.776301	0.709038	0.671298	0.624304	0.643313	0.52341	0.584712	0.435833	0.652323	0.601999	0.530459	0.648964	0.605389
		282.032	0.623489	0.645751	0.631607	0.773351	0.707448	0.66922	0.625051	0.642392	0.526916	0.58841	0.438189	0.655528	0.606559	0.530846	0.65408	0.609439
		287.068	0.624803	0.646934	0.631601	0.771663	0.711321	0.671788	0.627435	0.643486	0.530357	0.587382	0.436864	0.659306	0.609475	0.532863	0.652059	0.61762
		292.105	0.627365	0.651292	0.637641	0.776551	0.716938	0.674248	0.629731	0.647597	0.532356	0.59107	0.443568	0.661241	0.611992	0.532326	0.652307	0.620174
		297.141	0.627895	0.649606	0.636286	0.772787	0.716516	0.673434	0.629704	0.648739	0.536209	0.592547	0.445964	0.664248	0.617084	0.533018	0.652529	0.615609
		302.177	0.629654	0.649082	0.633864	0.76978	0.71822	0.671673	0.629898	0.646428	0.538763	0.596138	0.445167	0.667992	0.620204	0.533684	0.657436	0.617666
		307.214	0.631798	0.651867	0.63778	0.767665	0.722281	0.67344	0.6336	0.649764	0.540715	0.596971	0.445474	0.668416	0.621153	0.535541	0.655008	0.621328

## Sheet: Fig. 3c
	Figure 3c, S7d		heteronuclear NOE NMR data for Serf2 mixed with or without TERRA RNA G-quadruplexes						Figure 3c		Chemical shift purturbations in Serf2 binding to TERRA rG4
			Residue number	15N{1H}hetero NOE	15N{1H}hetero NOE SERF2-TERRA				Residue number	Serf2+5µM TERRA	Serf2+20µM TERRA	Serf2+50µM TERRA
			1	-0.073902					1	0	0.007207	0.020405
			2	-0.295016					2	0.002791	0.01677	0.039602
			3	0.302762					3	0	0.013473
			4	0.097444					4	0.003449	0.010159	0.038188
			5	0.285814					5	0.003339	0.010414	0.034624
			6	0.271121	0.266988				6	0	0.003172
			7	0.274952	0.226594				7	0.00592	0.017856	0.03526
									8
			9	0.342322	0.378434				9	0.003536	0.013883
			10	0.527332	0.509361				10	0	0.005008
			11	0.456182	0.10842				11	0.00347	0.014305	0.030628
			12	0.43205					12	0.006315	0.016626	0.023449
			13	0.365393	0.333537				13	0.00509	0.015849	0.022453
			14	0.41464					14	0.00154	0.003673	0.018353
			15	0.330111					15	0.002374	0.002374	0.017958
			16	0.317088					16	0.003721	0.013466	0.024919
									17
									18
			19	0.200714	0.201989				19	0.003831	0.016013	0.032152
			20	0.198159					20	0	0.005895	0.034369
			21	0.197992	0.209245				21	0.00464	0.017599	0.037528
			22	0.215851	0.307686				22	0.001005	0.004461
			23	0.260296	0.347947				23	0.003948	0.012789	0.024809
			24	0.213618	0.253073				24	0.002366	0.0083	0.024493
			25	0.449701	0.411657				25	0.001717	0.002391	0.004133
			26	0.622866	0.601665				26	0.00121	0.004112	0.01136
			27	0.564977	0.552853				27	0.000479	0.002954	0.005926
			28	0.285196	0.299607				28	0.005062	0.005062	0.019036
			29	0.403929	0.396199				29	0.002278	0.007147	0.018213
			30	0.380193	0.403825				30	0.000617	0.002232	0.004864
			31	0.508422	0.50026				31	0.000809	0.000809	0.000809
			32	0.501299	0.5071				32	0.00251	0.010246	0.025025
			33	0.588526	0.51966				33	0.00043	0.004555	0.009627
			34	0.47268	0.444448				34	0	0.006654
			35	0.527332	0.509361				35	0	0.005008
			36	0.198737	0.199714				36	0.002666	0.013416	0.032841
									37
			38	0.622866	0.601665				38	0.00121	0.004112	0.01136
									39
			40	0.600538	0.614317				40	0.000568	0.002151	0.000568
			41	0.608698	0.533704				41	0.000475	0.001078	0.00272
			42	0.527332	0.509361				42	0	0.005008
			43	0.60274	0.472738				43	0	6.1e-05
			44	0.610375	0.546732				44	0.001407	0.00437	0.007863
			45	0.512537	0.508572				45	0	0	0.002572
			46	0.285159	0.372864				46	0.009777	0.023945	0.008403
			47	0.257756	0.173003				47	0.008564	0.040973
									48
									49
									50
			51	0.315568	0.316121				51	0.004714	0.016719	0.034609
			52	0.289154	0.280937				52	0.001393	0.005277	0.01059
			53	0.336308					53	0.002662	0.01113	0.025624
			54	0.411317	0.286067				54	0.003472	0.011197	0.020916
			55	0.403739					55	0.004752	0.016302	0.040007
			56	0.035646	0.045312				56	0.006588	0.01907	0.031534
			57	-0.179763	-0.15744				57	0.000802	0.003828	0.008044
									58
			59	-0.835239	-0.80596				59	0.000621	0.000755	0.001674

## Sheet: Fig. 3d
	Figure 3d
				T1 and T2 Relaxation NMR data (R2/R1 ratio) for Serf2 mixed with or without TERRA RNA G-quadruplexes
				Residue number	SERF2 (R2/R1) SE		SERF2+TERRA (R2/R1) SE
				1	1.64633	0.19766
				2	1.56215	0.275498	3.83323	0.29189
				3	2.40766	0.248136	4.3152	0.762058
				4	1.82394	0.195638
				5	1.96061	0.246957	7.59809	0.937236
				6	3.11255	0.249118	7.72411	0.278874
				7	2.40438	0.197071	5.09524	0.17969
				8
				9	4.50035	0.194989	13.3177	0.436084
				10	3.92937	0.178025	24.3353	1.42506
				11	2.968	0.232352	2.22287	0.058335
				12	3.2213	0.255256
				13	4.91449	0.24554	14.1585	0.534314
				14	2.92607	0.219184
				15	2.77752	0.247093
				16	2.844	0.129606
				17
				18
				19	3.00225	0.229041	11.0607	1.03814
				20	1.98404	0.06874	2.99855	0.103623
				21	2.67759	0.209376	11.1452	0.329068
				22	2.52629	0.155304	12.739	0.585514
				23	2.81628	0.167159	14.331	1.41019
				24	2.42781	0.205163	10.0918	0.584152
				25	5.46852	0.415536	15.9083	0.63341
				26	7.22692	0.284167	22.1819	0.705259
				27	6.55453	0.226471	19.6533	1.26889
				28	2.93324	0.399679	10.0333	0.528865
				29	3.06663	0.31796	11.625	0.766573
				30	3.24578	0.317065	13.3948	1.41011
				31	4.31423	0.26728	15.9566	0.80855
				32	4.56188	0.263894	14.666	0.920236
				33	6.09253	0.448087	21.3418	1.41134
				34	5.39227	0.202507	14.6767	0.556649
				35	3.92937	0.136317	24.3353	1.82263
				36	2.01864	0.161633	3.73843	0.163921
				37
				38	7.29204	0.191488	22.1819	1.2279
				39
				40	6.67114	0.491207	15.4037	0.850091
				41	6.80762	0.238866	19.5049	1.04805
				42	3.92937	0.151941	24.3353	1.4357
				43	7.06654	0.334915
				44	6.7888	0.276919	18.9442	0.785492
				45	6.13144	0.330922	17.6861	0.891052
				46	4.17495	0.119149	13.6113	0.596131
				47	2.39142	0.258653	2.74803	0.160557
				48
				49
				50
				51	4.11292	0.260199	10.9929	0.392487
				52	3.80089	0.168657	9.38473	0.452016
				53	2.60969	0.161471	2.44799	0.163279
				54	2.51368	0.178257
				55	2.79801	0.116772
				56	1.71266	0.190751	2.85774	0.283179
				57	1.54622	0.086495	2.13151	0.055954
				58
				59	1.26435	0.031593	1.65216	0.023821

## Sheet: Fig. 4e
Figure 4e: Quantitative analysis of PEG localization from all-atom MD simulation
Time, ps	Number of PEG molecules
0	1800
100	1872
200	2448
300	2448
400	2304
500	2880
600	3456
700	3312
800	3744
900	3888
1000	3456
1100	3240
1200	3168
1300	3312
1400	3240
1500	3096
1600	3168
1700	3096
1800	3240
1900	3024
2000	3096
2100	3744
2200	3384
2300	3528
2400	3744
2500	3744
2600	3672
2700	3384
2800	3528
2900	3456
3000	3024
3100	3312
3200	3168
3300	3312
3400	3312
3500	3168
3600	3600
3700	3600
3800	3960
3900	3672
4000	3528
4100	3600
4200	3960
4300	4032
4400	3816
4500	4248
4600	3816
4700	3744
4800	4248
4900	3888
5000	3960
5100	4104
5200	4176
5300	4104
5400	4032
5500	4392
5600	3960
5700	4176
5800	4464
5900	4608
6000	4320
6100	4176
6200	4680
6300	3816
6400	4536
6500	4392
6600	4176
6700	4320
6800	4464
6900	4392
7000	4608
7100	4464
7200	4680
7300	4896
7400	4536
7500	4968
7600	4824
7700	4752
7800	4680
7900	4968
8000	4608
8100	4464
8200	3888
8300	3960
8400	4032
8500	4032
8600	4248
8700	4680
8800	4392
8900	4032
9000	3960
9100	3888
9200	3960
9300	3888
9400	3960
9500	3528
9600	4320
9700	4176
9800	4104
9900	4248
10000	4248
10100	4032
10200	4248
10300	4032
10400	3960
10500	4248
10600	3960
10700	3672
10800	4320
10900	4248
11000	4032
11100	3744
11200	4320
11300	4176
11400	3816
11500	4248
11600	4464
11700	3672
11800	3528
11900	3456
12000	3816
12100	4176
12200	3960
12300	4032
12400	4248
12500	4032
12600	4536
12700	4608
12800	4464
12900	4464
13000	4464
13100	4680
13200	4248
13300	4536
13400	3888
13500	3960
13600	3888
13700	4104
13800	4392
13900	4032
14000	4248
14100	3960
14200	3888
14300	4176
14400	4104
14500	3960
14600	4392
14700	3672
14800	4392
14900	4032
15000	4176
15100	4320
15200	4608
15300	4536
15400	4392
15500	4680
15600	4680
15700	4824
15800	5328
15900	4896
16000	4752
16100	4392
16200	4680
16300	4608
16400	4536
16500	4536
16600	4536
16700	4392
16800	4536
16900	4608
17000	4104
17100	4032
17200	3888
17300	4104
17400	4248
17500	4320
17600	4032
17700	4536
17800	4392
17900	4248
18000	4104
18100	4536
18200	4536
18300	4608
18400	4032
18500	4392
18600	4392
18700	4680
18800	4680
18900	4680
19000	4680
19100	4320
19200	4176
19300	4680
19400	4464
19500	4536
19600	4752
19700	4896
19800	5256
19900	4680
20000	5328
20100	5400
20200	5328
20300	5112
20400	5112
20500	4896
20600	5040
20700	4824
20800	4752
20900	4896
21000	4968
21100	5256
21200	4968
21300	4752
21400	4608
21500	4680
21600	4104
21700	4392
21800	4392
21900	4320
22000	4392
22100	5040
22200	4392
22300	4752
22400	4176
22500	4320
22600	4248
22700	4032
22800	4464
22900	4752
23000	4608
23100	4536
23200	4320
23300	4824
23400	4824
23500	4608
23600	5040
23700	4752
23800	5256
23900	4824
24000	4824
24100	4680
24200	5112
24300	4896
24400	5040
24500	4680
24600	5040
24700	5040
24800	5040
24900	4824
25000	4464
25100	4608
25200	5040
25300	4824
25400	5112
25500	5040
25600	5184
25700	5256
25800	4968
25900	5112
26000	4896
26100	4464
26200	4896
26300	4968
26400	4680
26500	5112
26600	4248
26700	4680
26800	4896
26900	5184
27000	5040
27100	4824
27200	4176
27300	4752
27400	4896
27500	4752
27600	4320
27700	4104
27800	4392
27900	4176
28000	4320
28100	4248
28200	4176
28300	4392
28400	4320
28500	3960
28600	4392
28700	4536
28800	4680
28900	4536
29000	4752
29100	4464
29200	4104
29300	4824
29400	4824
29500	4752
29600	4248
29700	4392
29800	3816
29900	4392
30000	4032
30100	4176
30200	4464
30300	4176
30400	4608
30500	4392
30600	4104
30700	4248
30800	4536
30900	4248
31000	4464
31100	4248
31200	4104
31300	4248
31400	4392
31500	3960
31600	4176
31700	3960
31800	4032
31900	4320
32000	4320
32100	4392
32200	3816
32300	3744
32400	3744
32500	3744
32600	3384
32700	3816
32800	4032
32900	4320
33000	3600
33100	3528
33200	3888
33300	3672
33400	3888
33500	3600
33600	3528
33700	3384
33800	3528
33900	4104
34000	4464
34100	4176
34200	4320
34300	3744
34400	3816
34500	3672
34600	3744
34700	3816
34800	4320
34900	3888
35000	3888
35100	3888
35200	4032
35300	3816
35400	4392
35500	4392
35600	3816
35700	3744
35800	4176
35900	3960
36000	4176
36100	4320
36200	4392
36300	4392
36400	4176
36500	4176
36600	4104
36700	3960
36800	4032
36900	4104
37000	4176
37100	4104
37200	3888
37300	4608
37400	4320
37500	4104
37600	4032
37700	4320
37800	4032
37900	4176
38000	3888
38100	4104
38200	4248
38300	4032
38400	4032
38500	4032
38600	4248
38700	4248
38800	4176
38900	4104
39000	4032
39100	4176
39200	4320
39300	4392
39400	4176
39500	3960
39600	4392
39700	4248
39800	4608
39900	4176
40000	4176
40100	4104
40200	3888
40300	4248
40400	3816
40500	3888
40600	4248
40700	3888
40800	3960
40900	4032
41000	3816
41100	3960
41200	3888
41300	3816
41400	3672
41500	4176
41600	4176
41700	4248
41800	4320
41900	4320
42000	4032
42100	4176
42200	4032
42300	3600
42400	3672
42500	3600
42600	3960
42700	3816
42800	3816
42900	3960
43000	3744
43100	3528
43200	3672
43300	3816
43400	3456
43500	3672
43600	3960
43700	3816
43800	3744
43900	4032
44000	4104
44100	3744
44200	3600
44300	3600
44400	3240
44500	3312
44600	3384
44700	3600
44800	3960
44900	3600
45000	3096
45100	3528
45200	3456
45300	3528
45400	3312
45500	3312
45600	3384
45700	2952
45800	3168
45900	3528
46000	3672
46100	3600
46200	3240
46300	3528
46400	3528
46500	3600
46600	3456
46700	3960
46800	4176
46900	3888
47000	3888
47100	3888
47200	3528
47300	3168
47400	3528
47500	3744
47600	4176
47700	3888
47800	3888
47900	4536
48000	3960
48100	4176
48200	3816
48300	4032
48400	3672
48500	3528
48600	3744
48700	3960
48800	3888
48900	4392
49000	4536
49100	4176
49200	4464
49300	4392
49400	4176
49500	4032
49600	4032
49700	3744
49800	4032
49900	4320
50000	3816
50100	3960
50200	4464
50300	4248
50400	4536
50500	4032
50600	3888
50700	3672
50800	3816
50900	4176
51000	3960
51100	3528
51200	3888
51300	4104
51400	3888
51500	4032
51600	4032
51700	3672
51800	3888
51900	3744
52000	3672
52100	3816
52200	3456
52300	3528
52400	3528
52500	3456
52600	3384
52700	3744
52800	3672
52900	3672
53000	3312
53100	3456
53200	3744
53300	3528
53400	3456
53500	3240
53600	3384
53700	3240
53800	3096
53900	3024
54000	3096
54100	2808
54200	2880
54300	2880
54400	2880
54500	3024
54600	2880
54700	2880
54800	3168
54900	3168
55000	3312
55100	3312
55200	3240
55300	3456
55400	4392
55500	4248
55600	4464
55700	4248
55800	4536
55900	3888
56000	3960
56100	4104
56200	4176
56300	4104
56400	3528
56500	3528
56600	3744
56700	3744
56800	3672
56900	3384
57000	3672
57100	3312
57200	3312
57300	3024
57400	3024
57500	3528
57600	3744
57700	3456
57800	3096
57900	3312
58000	3240
58100	3672
58200	3744
58300	3600
58400	3744
58500	3384
58600	3744
58700	3528
58800	3456
58900	3312
59000	3456
59100	3528
59200	3456
59300	3600
59400	4032
59500	3888
59600	4248
59700	3960
59800	3816
59900	3384
60000	3744
60100	3960
60200	3816
60300	3960
60400	3816
60500	3888
60600	3888
60700	3960
60800	4176
60900	3744
61000	4536
61100	4248
61200	3960
61300	4104
61400	3960
61500	4248
61600	3600
61700	3888
61800	3744
61900	3816
62000	3888
62100	4104
62200	3672
62300	3744
62400	3744
62500	4032
62600	3888
62700	4320
62800	3816
62900	3600
63000	3960
63100	3672
63200	3744
63300	3384
63400	3744
63500	3960
63600	3456
63700	3528
63800	3528
63900	3384
64000	3672
64100	3528
64200	3024
64300	3312
64400	3600
64500	3528
64600	3384
64700	3456
64800	3456
64900	3456
65000	3456
65100	3600
65200	3456
65300	3240
65400	3384
65500	3600
65600	3456
65700	3312
65800	3168
65900	3312
66000	3528
66100	3240
66200	3168
66300	3456
66400	3816
66500	3816
66600	3528
66700	3528
66800	3384
66900	3600
67000	3600
67100	3744
67200	3672
67300	3816
67400	3744
67500	3816
67600	3672
67700	4104
67800	4032
67900	3816
68000	3816
68100	3600
68200	3960
68300	3816
68400	3960
68500	4032
68600	3888
68700	3888
68800	4176
68900	4104
69000	4104
69100	4032
69200	3888
69300	4032
69400	3888
69500	4320
69600	4392
69700	3888
69800	4032
69900	4032
70000	4104
70100	4104
70200	3960
70300	4032
70400	4320
70500	4176
70600	4464
70700	4392
70800	4320
70900	4392
71000	4392
71100	4680
71200	4680
71300	4392
71400	4032
71500	3888
71600	3888
71700	3672
71800	3960
71900	4176
72000	4320
72100	4320
72200	4104
72300	4392
72400	4248
72500	4104
72600	4176
72700	4176
72800	4176
72900	3960
73000	3744
73100	3744
73200	4104
73300	4248
73400	4032
73500	4248
73600	4176
73700	4464
73800	4392
73900	4536
74000	4320
74100	4248
74200	3888
74300	3960
74400	4104
74500	3960
74600	3960
74700	3528
74800	3600
74900	3600
75000	3744
75100	3672
75200	3456
75300	3600
75400	3744
75500	4032
75600	3672
75700	3672
75800	4032
75900	3816
76000	3816
76100	3960
76200	4032
76300	3960
76400	4104
76500	3744
76600	3888
76700	3888
76800	3888
76900	4176
77000	4320
77100	4032
77200	3960
77300	4176
77400	3096
77500	3528
77600	3240
77700	3600
77800	3528
77900	3528
78000	3528
78100	3888
78200	3672
78300	3456
78400	3240
78500	3024
78600	2808
78700	3312
78800	3384
78900	3672
79000	3672
79100	3600
79200	3384
79300	3384
79400	3096
79500	3096
79600	3240
79700	3168
79800	3240
79900	3024
80000	2952
80100	3168
80200	3384
80300	3456
80400	3312
80500	3240
80600	3024
80700	3456
80800	2952
80900	3024
81000	3312
81100	3744
81200	3456
81300	3528
81400	3312
81500	3600
81600	3744
81700	3456
81800	3384
81900	3384
82000	3672
82100	3960
82200	3960
82300	3672
82400	4032
82500	3672
82600	3816
82700	3528
82800	3384
82900	3600
83000	3816
83100	3312
83200	3456
83300	3456
83400	3600
83500	3528
83600	3168
83700	3456
83800	3744
83900	3384
84000	3600
84100	3096
84200	3240
84300	3600
84400	3744
84500	3744
84600	3816
84700	4032
84800	3960
84900	3888
85000	4032
85100	4032
85200	3672
85300	3960
85400	4032
85500	4248
85600	4392
85700	3888
85800	4392
85900	4032
86000	4104
86100	4680
86200	4608
86300	4392
86400	4536
86500	4104
86600	4608
86700	4536
86800	4176
86900	4248
87000	4104
87100	4104
87200	4464
87300	4248
87400	4104
87500	4104
87600	4392
87700	4104
87800	4248
87900	4320
88000	4248
88100	4032
88200	3888
88300	3816
88400	3672
88500	3744
88600	3816
88700	4032
88800	4104
88900	3816
89000	3744
89100	3600
89200	3456
89300	3384
89400	3600
89500	3528
89600	3600
89700	3888
89800	3816
89900	3816
90000	3960
90100	3816
90200	4176
90300	4320
90400	3888
90500	3960
90600	4176
90700	3672
90800	4032
90900	4176
91000	3384
91100	3960
91200	3816
91300	3888
91400	3528
91500	3528
91600	3672
91700	3384
91800	3168
91900	3096
92000	3672
92100	3384
92200	3456
92300	3672
92400	3672
92500	4104
92600	3528
92700	3888
92800	3744
92900	3456
93000	3960
93100	3744
93200	3744
93300	3600
93400	3744
93500	3960
93600	3888
93700	3744
93800	4032
93900	3744
94000	3600
94100	4032
94200	3816
94300	3960
94400	4032
94500	4032
94600	4248
94700	4032
94800	3888
94900	4248
95000	3960
95100	3600
95200	3672
95300	3528
95400	3528
95500	4392
95600	4032
95700	4104
95800	3816
95900	3744
96000	4104
96100	3528
96200	3888
96300	3672
96400	4392
96500	4104
96600	3960
96700	3960
96800	3744
96900	3744
97000	3888
97100	3600
97200	3600
97300	3600
97400	4032
97500	3888
97600	3816
97700	3744
97800	4104
97900	3816
98000	3888
98100	3744
98200	3744
98300	3744
98400	4320
98500	4392
98600	4320
98700	4464
98800	4320
98900	4536
99000	4032
99100	4104
99200	3960
99300	4104
99400	4680
99500	4392
99600	4248
99700	4248
99800	3744
99900	4032
100000	3960
100100	4104
100200	4104
100300	4608
100400	4392
100500	4248
100600	4248
100700	4032
100800	4176
100900	4392
101000	4176
101100	4392
101200	4032
101300	4464
101400	4320
101500	4464
101600	3672
101700	4176
101800	3816
101900	4104
102000	4176
102100	4032
102200	3744
102300	4104
102400	4464
102500	4392
102600	4176
102700	4248
102800	4248
102900	4248
103000	4104
103100	3816
103200	4032
103300	3888
103400	4176
103500	4176
103600	4176
103700	3816
103800	3888
103900	3960
104000	4320
104100	4176
104200	4032
104300	3960
104400	3960
104500	3816
104600	4176
104700	3888
104800	4392
104900	4536
105000	4320
105100	3960
105200	4680
105300	4680
105400	4608
105500	4680
105600	4536
105700	4320
105800	4536
105900	4464
106000	4536
106100	4536
106200	4248
106300	4392
106400	4320
106500	4320
106600	4464
106700	4680
106800	4320
106900	3888
107000	4320
107100	4104
107200	4392
107300	4032
107400	3888
107500	3816
107600	4032
107700	4248
107800	3816
107900	3888
108000	4032
108100	4392
108200	3960
108300	3960
108400	4248
108500	3960
108600	4680
108700	4248
108800	4104
108900	4392
109000	4104
109100	4104
109200	3960
109300	4608
109400	4392
109500	4104
109600	4320
109700	3960
109800	4320
109900	3960
110000	4032
110100	4176
110200	3816
110300	3456
110400	3672
110500	3600
110600	3816
110700	3816
110800	4248
110900	3744
111000	4248
111100	3888
111200	3888
111300	4104
111400	4248
111500	3672
111600	4320
111700	4176
111800	4104
111900	3744
112000	3960
112100	3816
112200	4032
112300	3672
112400	3456
112500	4032
112600	4392
112700	4176
112800	4104
112900	4032
113000	3528
113100	3960
113200	3744
113300	3744
113400	3600
113500	3744
113600	3744
113700	3816
113800	3528
113900	3240
114000	3456
114100	3384
114200	3312
114300	3744
114400	3384
114500	3096
114600	3240
114700	3312
114800	3096
114900	3096
115000	3384
115100	3024
115200	3240
115300	3240
115400	3312
115500	3384
115600	3168
115700	3168
115800	3456
115900	3456
116000	2880
116100	3096
116200	3384
116300	3384
116400	3168
116500	3888
116600	3888
116700	3528
116800	3384
116900	3240
117000	3312
117100	3312
117200	3456
117300	3600
117400	3456
117500	3528
117600	3456
117700	3528
117800	3456
117900	3456
118000	3888
118100	3672
118200	3672
118300	3672
118400	3528
118500	3672
118600	3744
118700	3600
118800	3600
118900	3168
119000	3600
119100	3240
119200	3168
119300	3456
119400	3456
119500	3672
119600	3456
119700	3384
119800	3960
119900	3888
120000	4032
120100	4320
120200	4104
120300	4392
120400	4248
120500	3744
120600	3816
120700	3744
120800	3816
120900	4176
121000	3744
121100	3960
121200	3744
121300	3888
121400	3672
121500	3456
121600	3528
121700	3456
121800	3888
121900	3744
122000	3744
122100	3456
122200	3744
122300	3960
122400	3528
122500	3384
122600	3816
122700	3456
122800	3456
122900	3600
123000	3744
123100	3960
123200	3816
123300	3744
123400	4176
123500	4608
123600	4320
123700	4248
123800	3960
123900	4104
124000	4104
124100	4464
124200	4104
124300	3960
124400	3960
124500	3600
124600	3888
124700	3960
124800	4032
124900	3888
125000	3816
125100	3816
125200	3672
125300	4104
125400	3960
125500	3960
125600	4392
125700	4320
125800	3888
125900	4104
126000	4176
126100	4104
126200	4104
126300	4032
126400	4032
126500	4176
126600	4032
126700	3888
126800	4032
126900	4032
127000	4248
127100	4536
127200	4320
127300	4464
127400	4320
127500	4320
127600	4248
127700	4320
127800	4464
127900	4248
128000	4176
128100	3960
128200	3888
128300	4176
128400	4464
128500	3960
128600	3888
128700	4608
128800	4536
128900	4320
129000	4320
129100	4464
129200	4320
129300	4680
129400	4968
129500	4680
129600	4680
129700	4680
129800	4824
129900	4248
130000	4248
130100	4464
130200	4104
130300	4392
130400	4104
130500	4176
130600	4176
130700	4104
130800	4104
130900	4032
131000	3816
131100	3600
131200	3744
131300	4176
131400	3960
131500	3960
131600	3888
131700	3960
131800	3672
131900	3888
132000	3528
132100	3888
132200	3600
132300	3744
132400	3744
132500	3168
132600	3672
132700	3528
132800	3528
132900	3672
133000	3888
133100	3600
133200	3528
133300	3744
133400	3672
133500	3888
133600	3888
133700	3672
133800	3456
133900	3672
134000	3744
134100	3888
134200	3744
134300	3960
134400	3240
134500	3456
134600	3600
134700	3528
134800	3456
134900	3168
135000	3528
135100	3744
135200	3456
135300	3312
135400	3600
135500	3312
135600	3168
135700	3384
135800	3744
135900	3672
136000	3816
136100	3744
136200	4104
136300	4176
136400	3744
136500	3816
136600	3960
136700	3672
136800	4032
136900	4032
137000	3960
137100	4032
137200	4176
137300	4032
137400	4176
137500	4104
137600	3816
137700	3744
137800	3744
137900	3816
138000	3960
138100	4320
138200	4248
138300	4320
138400	4032
138500	4176
138600	4248
138700	4392
138800	3888
138900	4176
139000	4248
139100	4392
139200	4176
139300	4608
139400	4248
139500	4320
139600	4104
139700	4176
139800	4320
139900	4176
140000	4248
140100	4680
140200	4248
140300	4536
140400	4392
140500	4320
140600	4464
140700	4104
140800	3960
140900	4320
141000	4320
141100	4320
141200	4176
141300	4392
141400	4536
141500	4680
141600	4608
141700	4536
141800	4392
141900	4536
142000	4320
142100	4464
142200	4464
142300	4320
142400	4176
142500	3888
142600	4104
142700	4032
142800	4320
142900	4320
143000	4680
143100	4464
143200	4536
143300	4392
143400	4320
143500	4176
143600	4176
143700	4392
143800	3960
143900	3744
144000	4032
144100	3816
144200	3672
144300	3888
144400	3888
144500	3960
144600	3816
144700	3528
144800	3456
144900	3672
145000	3672
145100	4176
145200	3672
145300	3744
145400	3528
145500	3744
145600	4032
145700	3960
145800	3744
145900	3672
146000	3600
146100	3744
146200	3816
146300	3816
146400	3816
146500	3528
146600	3456
146700	3528
146800	3168
146900	3312
147000	3096
147100	3384
147200	3240
147300	3384
147400	3528
147500	3600
147600	3528
147700	3456
147800	3528
147900	3600
148000	3816
148100	3888
148200	3816
148300	3744
148400	3456
148500	3600
148600	3672
148700	3672
148800	3672
148900	3600
149000	3960
149100	3960
149200	3528
149300	3528
149400	3384
149500	3456
149600	3600
149700	3816
149800	3744
149900	3672
150000	3600
150100	3672
150200	3816
150300	3888
150400	3816
150500	3888
150600	3672
150700	3600
150800	3600
150900	3816
151000	3312
151100	3744
151200	3744
151300	3672
151400	4032
151500	3888
151600	3744
151700	3384
151800	3960
151900	3816
152000	3600
152100	3888
152200	3096
152300	2952
152400	3096
152500	3456
152600	3456
152700	3456
152800	3312
152900	3528
153000	3528
153100	3384
153200	3744
153300	3240
153400	3384
153500	3672
153600	3600
153700	3528
153800	3672
153900	3816
154000	3816
154100	3456
154200	3960
154300	3672
154400	3528
154500	3744
154600	3816
154700	4176
154800	3672
154900	3744
155000	3456
155100	3528
155200	3744
155300	3744
155400	3600
155500	3816
155600	3888
155700	3816
155800	3456
155900	4032
156000	4176
156100	3744
156200	3888
156300	3960
156400	4248
156500	4248
156600	3960
156700	4032
156800	4104
156900	4104
157000	3960
157100	4032
157200	3960
157300	3960
157400	3672
157500	3672
157600	3816
157700	3744
157800	3960
157900	3960
158000	3960
158100	3528
158200	4104
158300	3816
158400	4032
158500	3888
158600	3888
158700	3528
158800	3888
158900	3240
159000	3888
159100	4176
159200	3960
159300	3816
159400	3528
159500	3384
159600	3672
159700	4032
159800	3816
159900	3528
160000	4464
160100	4320
160200	3960
160300	3456
160400	3600
160500	3600
160600	3816
160700	3888
160800	3960
160900	3888
161000	3960
161100	3672
161200	4032
161300	3672
161400	3456
161500	3672
161600	3384
161700	3456
161800	3888
161900	3600
162000	3672
162100	3528
162200	3528
162300	3528
162400	3600
162500	3816
162600	3960
162700	3888
162800	4248
162900	3960
163000	3600
163100	3744
163200	4104
163300	4032
163400	3744
163500	3744
163600	3600
163700	3816
163800	4032
163900	4176
164000	4176
164100	4104
164200	3456
164300	3600
164400	3456
164500	3312
164600	3240
164700	3456
164800	3312
164900	3240
165000	3168
165100	3240
165200	3672
165300	3312
165400	3024
165500	2880
165600	3024
165700	3096
165800	3312
165900	3240
166000	3384
166100	3240
166200	3096
166300	3312
166400	3672
166500	3528
166600	3600
166700	3456
166800	3456
166900	3528
167000	3240
167100	3600
167200	3600
167300	3168
167400	3600
167500	3312
167600	2952
167700	3240
167800	3456
167900	3024
168000	3096
168100	3456
168200	3096
168300	3240
168400	2880
168500	3168
168600	2952
168700	2736
168800	2880
168900	3240
169000	3240
169100	2952
169200	2664
169300	3024
169400	2736
169500	3096
169600	3024
169700	2880
169800	3240
169900	3528
170000	3528
170100	3744
170200	3744
170300	3672
170400	3384
170500	3312
170600	3528
170700	3600
170800	3240
170900	3960
171000	3816
171100	4032
171200	3816
171300	3888
171400	3960
171500	4176
171600	3888
171700	3960
171800	4104
171900	3888
172000	3816
172100	3600
172200	3960
172300	3600
172400	4248
172500	3744
172600	3816
172700	3672
172800	3528
172900	3960
173000	3960
173100	4176
173200	4032
173300	3744
173400	3816
173500	3672
173600	4104
173700	3888
173800	3816
173900	3600
174000	3672
174100	3456
174200	3816
174300	3600
174400	3384
174500	3384
174600	3240
174700	3600
174800	3528
174900	3528
175000	3456
175100	3888
175200	3816
175300	4248
175400	3816
175500	3744
175600	3456
175700	3528
175800	3744
175900	3744
176000	3960
176100	3528
176200	3744
176300	3888
176400	3456
176500	3312
176600	3528
176700	3240
176800	3384
176900	3384
177000	3240
177100	3672
177200	3528
177300	3312
177400	3384
177500	3240
177600	3384
177700	3240
177800	2592
177900	3024
178000	3024
178100	3384
178200	3312
178300	3240
178400	3384
178500	3528
178600	3528
178700	3528
178800	3384
178900	3456
179000	3528
179100	3816
179200	3384
179300	3384
179400	3456
179500	3816
179600	3528
179700	3744
179800	3528
179900	3528
180000	3672
180100	3528
180200	3456
180300	3600
180400	3528
180500	3384
180600	3672
180700	3600
180800	3384
180900	3888
181000	3600
181100	3456
181200	3888
181300	3816
181400	3816
181500	3816
181600	3384
181700	3456
181800	3816
181900	3744
182000	4032
182100	3960
182200	4392
182300	3960
182400	3744
182500	4104
182600	4248
182700	4104
182800	4320
182900	4464
183000	4392
183100	3888
183200	4608
183300	4896
183400	4680
183500	4752
183600	4392
183700	4248
183800	4392
183900	3816
184000	3672
184100	4104
184200	4392
184300	4032
184400	4176
184500	4320
184600	4320
184700	4536
184800	4680
184900	4032
185000	4248
185100	3960
185200	4248
185300	3816
185400	3744
185500	3960
185600	3888
185700	4032
185800	4032
185900	3888
186000	4032
186100	3888
186200	4104
186300	4032
186400	4248
186500	4248
186600	4032
186700	4104
186800	4104
186900	3888
187000	4176
187100	4104
187200	4032
187300	3960
187400	3888
187500	3744
187600	3744
187700	3744
187800	4032
187900	3744
188000	3744
188100	3672
188200	3744
188300	3816
188400	3672
188500	3816
188600	3960
188700	3672
188800	4104
188900	4032
189000	3744
189100	3600
189200	3888
189300	3888
189400	3816
189500	3744
189600	3960
189700	3816
189800	3672
189900	3672
190000	3600
190100	3816
190200	3960
190300	4104
190400	4032
190500	4176
190600	3888
190700	4104
190800	3744
190900	3528
191000	3888
191100	3528
191200	3672
191300	3528
191400	3672
191500	3672
191600	3528
191700	3528
191800	3816
191900	3672
192000	3888
192100	3528
192200	3600
192300	3816
192400	3600
192500	3816
192600	4032
192700	3816
192800	3672
192900	3528
193000	3528
193100	3744
193200	3888
193300	3888
193400	3528
193500	3600
193600	3672
193700	3312
193800	3600
193900	3600
194000	3744
194100	3888
194200	3960
194300	3888
194400	3816
194500	3888
194600	3384
194700	3312
194800	3528
194900	3528
195000	3240
195100	3456
195200	3744
195300	3528
195400	4032
195500	3312
195600	3816
195700	3600
195800	3816
195900	3816
196000	3528
196100	3600
196200	3312
196300	3168
196400	3024
196500	3456
196600	3744
196700	3600
196800	3528
196900	3600
197000	3384
197100	3384
197200	3528
197300	3456
197400	3456
197500	3384
197600	3240
197700	3456
197800	3744
197900	3744
198000	3744
198100	3672
198200	3744
198300	3672
198400	3312
198500	3600
198600	3672
198700	3744
198800	3240
198900	3312
199000	3528
199100	3816
199200	3528
199300	3240
199400	3528
199500	3600
199600	3672
199700	3240
[truncated: 2,992 more rows]

[truncated: 40 more sheets: Fig. 4f, Fig. 4g , Fig. 5b, Fig. 5c, Fig. 5d, Fig. 6b, Fig. 6d, Fig. 6f, Fig. 7b, Fig. 7d, Fig. 7e, Fig. 7f, Fig. 8e, Fig. S1, Fig. S2a, Fig. S2b, Fig. S2c, Fig. S2d, Fig. S2f, Fig. S3e …]
